# Supplementary material for: Assessment of association between lower ureteric excision technique and oncological outcomes for upper urinary tract urothelial carcinoma: retrospective analysis from the Scottish Renal Cancer Consortium
Source: World J Urol. 2023 Jan 24;41(3):757–65. doi: 10.1007/s00345-023-04283-5 (PMC10082697; doi:10.1007/s00345-023-04283-5)
Supplement: Supplementary file 1 — Supplementary file1 (XLSX 38 KB) [file 345_2023_4283_MOESM1_ESM.xlsx]

## Sheet: S1_Lower_end_technique_by_locat
Supplementary Table 1: Lower end surgical technique by tumour location
Location Most distal tumour location	Lower end treatment	n	Percentage per Location
Calyces/renal pelvis	Open transvesical excision	14	9.65517
	Combined transurethral and lap dissection	47	32.4138
	Laparoscopic extravesical excision	7	4.82759
	Open extravesical excision	4	2.75862
	Transurethral dissection and pluck	73	50.3448
Upper ureter	Open transvesical excision	3	3.40909
	Combined transurethral and lap dissection	19	21.5909
	Laparoscopic extravesical excision	6	6.81818
	Open extravesical excision	7	7.95455
	Transurethral dissection and pluck	53	60.2273
Mid ureter	Open transvesical excision	10	25.641
	Combined transurethral and lap dissection	4	10.2564
	Laparoscopic extravesical excision	5	12.8205
	Open extravesical excision	4	10.2564
	Transurethral dissection and pluck	16	41.0256
Lower ureter	Open transvesical excision	63	48.4615
	Combined transurethral and lap dissection	6	4.61538
	Laparoscopic extravesical excision	13	10
	Open extravesical excision	27	20.7692
	Transurethral dissection and pluck	21	16.1538

## Sheet: S2_PSM
Supplementary Table 2: Association of factors with positive surgical margin by logistic regression
		PSM		Unadjusted Analysis				Adjusted Analysis
Variable		No (n, (%))	Yes (n, (%))	HR	95% CI	P value		HR	95% CI	P value
T stage	pTa	171 (96.1)	7 (3.9)	Ref	-	-		Ref	-	-
	pT1	55 (96.5)	2 (3.5)	0.89	0.13-3.80	0.89		1.06	0.15-4.88	0.94
	pT2	38 (90.5)	4 (9.5)	2.57	0.65-8.96	0.15		1.94	0.46-7.38	0.34
	pT3	83 (79.0)	22 (21.0)	6.48	2.78-16.94	<0.001		6.92	2.74-19.48	<0.001
	pT4	9 (56.2)	7 (43.8)	19	5.48-68.32	<0.001		56.65	11.70-304.96	<0.001
	pTis	3 (75.0)	1 (25.0)	8.14	0.38-73.79	0.09		7.65	0.30-99.11	0.14
Most distal tumour location	Renal pelvis/calyces	139 (95.9)	6 (4.1)	Ref	-	-		Ref	-	-
	Upper ureter	80 (90.9)	8 (9.1)	2.32	0.78-7.26	0.13		3.94	1.06-16.03	0.04
	Mid ureter	35 (90.9)	8 (9.1)	2.65	0.65-9.78	0.15		8.45	1.53-47.83	0.01
	Lower ureter	105 (80.8)	25 (19.2)	5.52	2.32-15.28	<0.001		13.04	3.54-58.45	<0.001
Lower End Surgical Technique	Open transvesical excision	74 (82.2)	16 (17.8)	Ref	-	-		Ref	-	-
	Combined transurethral & lap dissection	69 (90.8)	7 (9.2)	0.47	0.17-1.17	0.12		1.56	0.33-7.42	0.57
	Laparoscopic extravesical excision	27 (87.1)	4 (12.9)	0.69	0.18-2.07	0.53		1.21	0.22-6.32	0.82
	Open extravesical excision	25 (83.3)	7 (16.7)	0.93	0.33-2.38	0.88		0.35	0.06-1.76	0.22
	Transurethral dissection and pluck	154 (94.5)	9 (5.5)	0.27	0.11-0.63	0.003		0.5	0.14-1.69	0.27
Upper End	Laparoscopic	321 (91.7)	29 (8.3)	Ref	-	-		Ref	-	-
	Laparoscopic converted to open	6 (85.7)	1 (14.3)	1.84	0.10-11.31	0.58		0.75	0.03-9.27	0.84
	Open	32 (71.1)	13 (28.9)	4.5	2.08-9.39	<0.001		2.27	0.77-6.60	0.13
Hospital	A	99 (88.4)	13 (11.6)	Ref	-	-		Ref	-	-
	B	65 (95.6)	3 (4.4)	0.35	0.08-1.14	0.11		0.24	0.04-1.40	0.12
	C	61 (92.4)	5 (7.6)	0.62	0.19-1.75	0.39		1.21	0.25-5.12	0.8
	D	37 (86.0)	6 (14.0)	1.23	0.41-3.38	0.69		0.71	0.14-3.70	0.68
	E	28 (90.3)	3 (9.7)	0.82	0.18-2.75	0.76		0.91	0.09-8.75	0.94
	F	28 (90.3)	3 (9.7)	0.82	0.18-2.75	0.76		0.69	0.11-3.83	0.68
	G	21 (77.8)	6 (22.2)	2.18	0.70-6.21	0.16		1.56	0.28-8.65	0.61
	H	20 (83.3)	4 (16.7)	1.52	0.40-4.83	0.5		2.97	0.40-20.58	0.27

## Sheet: S3_PelvicRFS
Supplementary Table 3: Association of Patient, tumour or surgical factors with P-RFS in multivariable Cox-regression analysis.
			Unadjusted Analysis				Adjusted Analysis
Variable		N (%)	HR	95% CI	P value		HR	95% CI	P value
T stage	pTa	178	Ref	-	-		Ref	-	-
	pT1	57	6.31	0.57-69.56	0.13		6.27	0.53-73.69	0.15
	pT2	42	23.2	2.71-198.64	0.004		16.01	1.74-147.45	0.02
	pT3	105	40.82	5.41-307.78	<0.001		26.3	3.34-207.13	0.002
	pT4	16	60.68	6.28-586.67	<0.001		74.4	5.19-1066.48	0.002
	pTis	4	46.51	2.91-743.97	0.007		32.36	1.66-632.19	0.02
N stage	pN0/Nx	378	Ref	-	-		Ref	-	-
	pN+	24	5.56	2.09-14.84	0.001		3.42	0.64-18.28	0.15
Focality	Unifocal	360	Ref	-	-		Ref	-	-
	Multifocal	40	1.11	0.34-3.67	0.87		0.36	0.07-1.89	0.23
Most distal tumour location	Renal pelvis/calyces	145	Ref	-	-		Ref	-	-
	Upper ureter	88	0.482759	1.81-112.82	0.01		25.45	2.38-271.88	0.007
	Mid ureter	39	3.36	0.21-53.67	0.39		5.99	0.26-135.95	0.26
	Lower ureter	130	22.12	2.95-165.68	0.003		39.95	3.18-501.07	0.004
Ureteroscopy preceding NU	No URS	101	Ref	-	-		Ref	-	-
	URS	301	2.97	0.90-9.80	0.07		3.74	0.86-16.32	0.08
Upper End Surgical Technique	Laparoscopic	350	Ref	-	-		Ref	-	-
	Laparoscopic converted to open	7	2.24	0.30-16.68	0.43		2.06	0.19-21.89	0.55
	Open	45	3.37	1.43-7.94	0.005		1.38	0.34-5.55	0.65
Lower End Surgical Technique	Open transvesical excision	90	Ref	-	-		Ref	-	-
	Combined transurethral & lap dissection	76	0.14	0.02-1.11	0.06		0.72	0.04-11.50	0.81
	Laparoscopic extravesical excision	31	0.39	0.05-3.11	0.38		1.99	0.13-30.77	0.62
	Open extravesical excision	42	1.98	0.76-5.13	0.16		1.02	0.18-5.76	0.98
	Transurethral dissection and pluck	163	0.56	0.23-1.39	0.21		1.32	0.29-5.96	0.72
Positive Surgical Margin	No	359	Ref	-	-		Ref	-	-
	Yes	43	4.54	2.00-10.31	<0.001		1.18	0.35-3.95	0.78
Mitomycin C installation	No	323	Ref	-	-		Ref	-	-
	Yes	79	1.06	0.43-2.59	0.91		1.22	0.26-5.64	0.8
Gender	F	153	Ref	-	-		Ref	-	-
	M	249	1.24	0.58-2.66	0.59		1.43	0.55-3.73	0.46
Age at Operation	Mean (SD)	69.9 (9.9)	1.05	1.00-1.10	0.04		1.07	1.02-1.14	0.01
Previous Bladder Cancer	No	309	Ref	-	-		Ref	-	-
	Yes	93	1.77	0.82-3.80	0.15		0.96	0.37-2.46	0.93
Hospital	A	112	Ref	-	-		Ref	-	-
	B	68	2.52	0.46-13.78	0.29		1.82	0.15-21.49	0.64
	C	66	2.93	0.56-15.18	0.2		3.54	0.42-30.09	0.25
	D	43	5.24	1.01-27.08	0.05		3.63	0.29-44.93	0.32
	E	31	5.86	1.07-27.08	0.04		12.48	0.93-168.26	0.06
	F	31	4	0.67-24.00	0.13		2.76	0.24-31.39	0.41
	G	27	6.78	1.13-40.59	0.04		6.13	0.49-76.97	0.16
	H	24	6.64	1.11-39.77	0.04		12.89	0.85-195.50	0.07

## Sheet: S4_MRFS
Supplementary Table 4: Association of Patient, tumour or surgical factors with M-RFS in multivariable Cox-regression analysis.
			Unadjusted Analysis				Adjusted Analysis
Variable		N (%)	HR	95% CI	P value		HR	95% CI	P value
T stage	pTa	178	Ref	-	-		Ref	-	-
	pT1	57	1.43	0.50-4.12	0.51		1.28	0.44-3.72	0.66
	pT2	42	6.23	2.83-13.73	<0.001		8.09	3.55-18.43	<0.001
	pT3	105	13	6.80-24.85	<0.001		10.49	5.29-20.82	<0.001
	pT4	16	27.88	12.27-63.33	<0.001		25.26	9.88-64.61	<0.001
	pTis	4	4.12	0.53-31.90	0.18		6.06	0.72-50.80	0.1
N stage	pN0/Nx	378	Ref	-	-		Ref	-	-
	pN+	24	7.45	4.50-12.34	<0.001		3.93	1.99-7.75	<0.001
Focality	Unifocal	360	Ref	-	-		Ref	-	-
	Multifocal	40	1.6	0.91-2.82	0.1		1.07	0.53-2.15	0.86
Most distal tumour location	Renal pelvis/calyces	145	Ref	-	-		Ref	-	-
	Upper ureter	88	1.09	0.65-1.84	0.75		0.7	0.37-1.35	0.29
	Mid ureter	39	0.67	0.30-1.51	0.33		0.73	0.28-1.90	0.52
	Lower ureter	130	1.22	0.76-1.96	0.41		0.87	0.43-1.75	0.69
Ureteroscopy preceding NU	No URS	101	Ref	-	-		Ref	-	-
	URS	301	1.06	0.67-1.68	0.81		2.21	0.72-2.03	0.48
Upper End Surgical Technique	Laparoscopic	350	Ref	-	-		Ref	-	-
	Laparoscopic converted to open	7	1.16	0.28-4.71	0.84		0.81	0.18-3.62	0.79
	Open	45	2.6	1.58-4.30	<0.001		1.19	0.57-2.47	0.65
Lower End Surgical Technique	Open transvesical excision	90	Ref	-	-		Ref	-	-
	Combined transurethral & lap dissection	76	1.06	0.55-2.05	0.85		1.18	0.40-3.46	0.76
	Laparoscopic extravesical excision	31	1.26	0.53-2.99	0.6		1.47	0.43-4.98	0.54
	Open extravesical excision	42	1.42	0.71-2.86	0.32		1.14	0.45-2.87	0.78
	Transurethral dissection and pluck	163	1.12	0.66-1.91	0.67		1.61	0.74-3.47	0.23
Positive Surgical Margin	No	359	Ref	-	-		Ref	-	-
	Yes	43	5.13	3.31-7.97	<0.001		1.89	1.06-3.36	0.03
Mitomycin C installation	No	323	Ref	-	-		Ref	-	-
	Yes	79	1.02	0.63-1.67	0.93		0.97	0.45-2.09	0.94
Gender	F	153	Ref	-	-		Ref	-	-
	M	249	0.74	0.50-1.10	0.14		0.82	0.52-1.30	0.4
Age at Operation	Mean (SD)	69.9 (9.9)	1.01	0.99-1.03	0.37		1.01	0.98-1.03	0.55
Previous Bladder Cancer	No	309	Ref	-	-		Ref	-	-
	Yes	93	1.23	0.79-1.91	0.37		1.13	0.66-1.96	0.65
Hospital	A	112	Ref	-	-		Ref	-	-
	B	68	0.8	0.43-1.52	0.5		0.66	0.23-1.89	0.44
	C	66	0.72	0.38-1.37	0.32		0.43	0.16-1.14	0.09
	D	43	1.01	0.51-2.03	0.97		0.38	0.11-1.29	0.12
	E	31	0.68	0.28-1.66	0.39		0.54	0.15-1.98	0.35
	F	31	0.52	0.20-1.36	0.18		0.34	0.09-1.23	0.1
	G	27	2.1	1.03-4.30	0.04		1.7	0.54-5.36	0.36
	H	24	1.91	0.91-4.01	0.09		0.67	0.19-2.41	0.54

## Sheet: S5_OS
Supplementary Table 5: Association of Patient, tumour or surgical factors with OS in multivariable Cox-regression analysis.
			Unadjusted Analysis				Adjusted Analysis
Variable		N (%)	HR	95% CI	P value		HR	95% CI	P value
T stage	pTa	178	Ref	-	-		Ref	-	-
	pT1	57	1.41	0.74-2.71	0.3		1.21	0.62-2.34	0.58
	pT2	42	2.8	1.56-5.03	0.001		3.44	1.87-6.30	<0.001
	pT3	105	5.9	3.82-9.10	<0.001		4.75	2.95-7.66	<0.001
	pT4	16	8.86	4.52-17.36	<0.001		4.64	2.16-9.94	<0.001
	pTis	4	1.58	0.21-11.56	0.66		2.02	0.26-15.54	0.5
N stage	pN0/Nx	378	Ref	-	-		Ref	-	-
	pN+	24	4.26	2.62-6.93	<0.001		2.66	1.37-5.15	0.004
Focality	Unifocal	360	Ref	-	-		Ref	-	-
	Multifocal	40	1.82	1.17-2.85	0.008		1.76	1.04-2.98	0.04
Most distal tumour location	Renal pelvis/calyces	145	Ref	-	-		Ref	-	-
	Upper ureter	88	1.24	0.80-1.93	0.33		0.87	0.52-1.48	0.62
	Mid ureter	39	0.88	0.46-1.66	0.69		0.61	0.29-1.29	0.2
	Lower ureter	130	1.3	0.87-1.95	0.2		0.96	0.52-1.76	0.89
Ureteroscopy preceding NU	No URS	101	Ref	-	-		Ref	-	-
	URS	301	0.96	0.66-1.40	0.84		1.06	0.71-1.59	0.78
Upper End Surgical Technique	Laparoscopic	350	Ref	-	-		Ref	-	-
	Laparoscopic converted to open	7	0.7	0.17-2.83	0.61		0.6	0.14-2.53	0.48
	Open	45	2.5	1.64-3.80	<0.001		1.64	0.91-2.95	0.1
Lower End Surgical Technique	Open transvesical excision	90	Ref	-	-		Ref	-	-
	Combined transurethral & lap dissection	76	1.26	0.74-2.15	0.4		2.09	0.85-5.14	0.11
	Laparoscopic extravesical excision	31	1.35	0.64-2.88	0.43		2.41	0.86-6.78	0.1
	Open extravesical excision	42	1.24	0.68-2.26	0.49		1.28	0.58-2.84	0.54
	Transurethral dissection and pluck	163	1.07	0.69-1.68	0.76		1.56	0.81-3.03	0.18
Positive Surgical Margin	No	359	Ref	-	-		Ref	-	-
	Yes	43	3.78	2.56-5.60	<0.001		1.53	0.94-2.48	0.09
Mitomycin C installation	No	323	Ref	-	-		Ref	-	-
	Yes	79	0.72	0.45-1.14	0.16		0.36	0.16-0.79	0.01
Gender	F	153	Ref	-	-		Ref	-	-
	M	249	0.97	0.69-1.36	0.87		1.19	0.82-1.73	0.36
Age at Operation	Mean (SD)	69.9 (9.9)	1.04	1.02-1.06	<0.001		1.05	1.02-1.07	<0.001
Previous Bladder Cancer	No	309	Ref	-	-		Ref	-	-
	Yes	93	1.34	0.93-1.93	0.12		1.12	0.72-1.73	0.62
Hospital	A	112	Ref	-	-		Ref	-	-
	B	68	0.83	0.49-1.40	0.48		1.11	0.47-2.60	0.82
	C	66	0.67	0.39-1.15	0.14		0.77	0.35-1.68	0.52
	D	43	0.93	1.51-1.68	0.8		1.76	0.57-5.40	0.33
	E	31	0.93	0.49-1.78	0.83		1.1	0.42-2.87	0.84
	F	31	0.54	0.25-1.18	0.12		0.82	0.30-2.21	0.7
	G	27	1.88	0.98-3.58	0.06		2.28	0.87-5.96	0.09
	H	24	1.3	0.64-2.65	0.47		1.87	0.53-5.56	0.26

## Sheet: S6_CSS
Supplementary Table 6: Association of Patient, tumour or surgical factors with CSS in multivariable Cox-regression analysis.
			Unadjusted Analysis				Adjusted Analysis
Variable		N (%)	HR	95% CI	P value		HR	95% CI	P value
T stage	pTa	178	Ref	-	-		Ref	-	-
	pT1	57	1.63	0.61-4.34	0.33		1.43	0.53-3.87	0.48
	pT2	42	4.15	1.83-9.44	0.001		5.94	2.54-13.90	<0.001
	pT3	105	11.53	6.11-21.74	<0.001		9.37	4.74-18.54	<0.001
	pT4	16	16.75	7.02-39.97	<0.001		13.83	5.16-37.11	<0.001
	pTis	4	3.95	0.51-30.43	0.19		4.44	0.53-37.21	0.17
N stage	pN0/Nx	378	Ref	-	-		Ref	-	-
	pN+	24	6.5	2.82-11.09	<0.001		4.17	1.98-8.78	<0.001
Focality	Unifocal	360	Ref	-	-		Ref	-	-
	Multifocal	40	1.46	0.79-2.68	0.23		1.09	0.52-2.30	0.82
Most distal tumour location	Renal pelvis/calyces	145	Ref	-	-		Ref	-	-
	Upper ureter	88	1.06	0.61-1.84	0.84		0.8	0.40-1.59	0.53
	Mid ureter	39	0.74	0.33-1.68	0.47		0.73	0.27-1.93	0.52
	Lower ureter	130	1.22	0.74-2.00	0.43		0.98	0.47-2.05	0.97
Ureteroscopy preceding NU	No URS	101	Ref	-	-		Ref	-	-
	URS	301	0.86	0.54-1.35	0.51		0.98	0.59-1.62	0.93
Upper End Surgical Technique	Laparoscopic	350	Ref	-	-		Ref	-	-
	Laparoscopic converted to open	7	0.52	0.07-3.77	0.52		0.32	0.04-2.54	0.28
	Open	45	2.56	1.53-4.31	<0.001		1.33	0.65-2.72	0.44
Lower End Surgical Technique	Open transvesical excision	90	Ref	-	-		Ref	-	-
	Combined transurethral & lap dissection	76	1.28	0.65-2.53	0.48		2.44	0.76-7.87	0.14
	Laparoscopic extravesical excision	31	1.99	0.86-4.63	0.11		5.07	1.40-18.35	0.01
	Open extravesical excision	42	1.45	0.69-3.04	0.33		1.4	0.52-3.74	0.51
	Transurethral dissection and pluck	163	1.08	0.61-1.91	0.8		1.77	0.77-4.08	0.18
Positive Surgical Margin	No	359	Ref	-	-		Ref	-	-
	Yes	43	4.79	3.01-7.61	<0.001		1.65	0.92-2.97	0.09
Mitomycin C installation	No	323	Ref	-	-		Ref	-	-
	Yes	79	0.82	0.47-1.42	0.47		0.73	0.30-1.78	0.49
Gender	F	153	Ref	-	-		Ref	-	-
	M	249	0.94	0.62-1.43	0.79		1.14	0.71-1.84	0.59
Age at Operation	Mean (SD)	69.9 (9.9)	1.01	0.99-1.03	0.44		1.01	0.98-1.03	0.51
Previous Bladder Cancer	No	309	Ref	-	-		Ref	-	-
	Yes	93	1.06	0.66-1.72	0.81		1.02	0.57-1.81	0.95
Hospital	A	112	Ref	-	-		Ref	-	-
	B	68	0.66	0.33-1.29	0.23		1.16	0.37-3.58	0.8
	C	66	0.44	0.21-0.92	0.03		0.5	0.18-1.42	0.19
	D	43	0.85	0.41-1.77	0.67		1.02	0.26-3.99	0.98
	E	31	0.73	0.31-1.73	0.48		1.14	0.31-4.24	0.84
	F	31	0.58	0.23-1.44	0.24		1.16	0.33-4.10	0.82
	G	27	2.36	1.14-4.87	0.02		4.41	1.20-15.07	0.02
	H	24	1.71	0.79-3.72	0.17		1.26	0.32-4.99	0.74
